# Supplementary material for: Engineering Dual-Input Glucose- and Temperature-Sensitive Lysis Circuits in Corynebacterium glutamicum for Efficient Intracellular Product Recovery
Source: Microorganisms. 2025 Dec 4;13(12):2758. doi: 10.3390/microorganisms13122758 (PMC12735821; doi:10.3390/microorganisms13122758)
Supplement: Supplementary file 1 [file microorganisms-13-02758-s001.zip]

Archive with 1 entries (1 files):
- microorganisms-3956182-supplementary.pdf
